# Supplementary material for: High-Throughput Solid Phase Extraction for Targeted and Nontargeted Exposomics
Source: Anal Chem. 2025 Mar 13;97(11):6075–82. doi: 10.1021/acs.analchem.4c06177 (PMC11948174; doi:10.1021/acs.analchem.4c06177)
Supplement: Supplementary file 2 — ac4c06177_si_002.xlsx [file ac4c06177_si_002.xlsx]

## Sheet: Overview
	Table S1. Full names, the respective abbreviations, and the values of octanol-water partition coefficient (LogP) for the 94 analytes used in the main study
	Table S2. Information of 234 standards on suppliers and chemical abstracts service (CAS) used for spiking SRM materials
	Table S3. Spiking concentrations (ng/mL) in solvent, pooled urine, and pooled plasma samples in targeted SPE method optimization for 94 analytes
	Table S4. Spiking concentrations (ng/mL) of 234 compounds in the plasma (SRM 1950) and urine (SRM 3672) samples in nontargeted analysis
	Table S5. Performance categories for the assessment of analyte loss, extraction recovery (RE) and signal suppression and enhancement (SSE) used during SPE method optimization.
	Table S6. Gradient table of liquid chromatography (LC) separation
	Table S7. Concentrations (ng/mL) of seven compounds in 10% ACN (ACN/H2O, 1/9, v/v) for SST solutions
	Table S8. Overview for final SPE protocol based on either cartridges or 96-well plate
	Table S9. Time estimation for 1000 samples using the SPE workflow based on 96-well plates in this study and the standardized protein precipitation workflow using our previous protocol.
	Table S10. Information of annotated compounds in non-spiked SRM1950 (plasma) including molecular formula, log2 (Fold change of PPT to SPE, FC), log10 (p-value), significance, average retention time (RT), average mass-to-charge ratio (m/z), theoretical mass-to-charge ratio (m/z), ion adduct, Inchikey, annotation confidence level, category, and mass error (parts per million, PPM) in nontargeted ana…
	Table S11. Information of annotated compounds in non-spiked SRM3672 (smoker's urine) including molecular formula, log2 (Fold change of PPT to SPE, FC), log10 (p-value), significance, average retention time (RT), average mass-to-charge ratio (m/z), theoretical mass-to-charge ratio (m/z), ion adduct, Inchikey, annotation confidence level, category, and mass error (parts per million, PPM) in nontarg…

## Sheet: Table_S1_Info 94 analytes
Table S1. Full names, the respective abbreviations, and the values of octanol-water partition coefficient (LogP) for the 94 analytes used in the main study
Nr	Full Name of Analytes	Abbreviation	LogP*
1	16-Epiestriol	16EpiE3	2.5
2	16-α-Hydroxyestrone	16OHE1	2.6
3	17-Epiestriol	17EpiE3	2.5
4	1-Hydroxypyrene	1OHPyrene	4.6
5	2-Methoxyestrone	2MeOE1	3.1
6	2-Methoxyestradiol	2MeOE2	4
7	2-Naphthol	2-Napht	2.7
8	2-tert-Butylphenol	2-tert-But	3.3
9	3-Benzylidenecamphor	3-BC	4.1
10	3-Hydroxyphenanthrene	3OHPhen	4
11	4-Methylbenzylidene camphor	4-MBC	4.5
12	4-Methoxy estrone	4MeOE1	3.1
13	4-Methoxy Estradiol	4MeOE2	4
14	4-Hydroxyestrone	4OHE1	2.8
15	4-Octylphenol	4-OP	5.3
16	4-tert-Octylphenol	4-tert-OP	5
17	8-Prenylnaringenin	8-Pn	4.3
18	Aristolochic acid I	AAI	3.6
19	Acrylamide	Acrylamide	-0.7
20	Aristolactam I	AL	3.1
21	Alternariol	Alternariol	2.9
22	Alternariol monomethyl ether	AME	3.2
23	Anisodamine	Anisodamine	0.9
24	Benzyl Butyl Phthalate	BenzButPht	4.9
25	Benzylparaben	BenzPara	3.6
26	Benzophenone 1	BP-1	3.2
27	Benzophenone 2	BP-2	2.4
28	Bisphenol A	BPA	3.3
29	Bisphenol AF	BPAF	4.5
30	Bisphenol B	BPB	3.9
31	Bisphenol C	BPC	4.7
32	Bisphenol F	BPF	2.9
33	Bisphenol S	BPS	1.9
34	Bromoacetic acid	Br.ac.ac	0.4
35	Butylparaben	ButylPara	3.6
36	Cotinine	Cotinine	-0.3
37	Coumestrol	Coumestrol	2.8
38	Daidzein	Daidzein	2.5
39	Dibromoacetic acid	Di.Br.Ac.ac	1.5
40	Dichloroacetic acid	Di.Cl.Ac.ac	0.9
41	Dibutyl phthalate	DiButPht	4.7
42	Estrone	E1	3.1
43	Estradiol	E2	4
44	Estradiol-17-glucuronide	E2_17_GLCA	3.3
45	Estradiol-3-sulfate	E2_3_SO4	2.1
46	Estriol	E3	2.5
47	Enterodiol	Enterodiol	2.6
48	Enterolactone	Enterolactone	3.3
49	Equol	Equol	3
50	Ethinylestradiol	EthinylE2	3.7
51	Ethylparaben	EthylPara	2.5
52	Fenarimol	Fenarimol	3.6
53	Formononetin	Formononetin	2.8
54	Genistein	Genistein	2.7
55	Glycitein	Glycitein	2.4
56	5-Hydroxymethylfurfural	HMF	-0.6
57	5-Hydroxymethyl-2-furanoic acid	HMFA	0
58	Isobutylparaben	IsobutPara	3.4
59	Isoxanthohumol	Isoxanth	4.1
60	Jacobine	Jacobine	0.3
61	Jacobine-N-oxide	JacobineNox	-0.3
62	Matairesinol	Mataires	3.3
63	Mono-butyl phthalate	MBP	3.1
64	Mono-2-ethylhexyl phthalate	MEHP	4
65	Methiocarb	Methiocarb	0.4
66	Methylparaben	MethylPara	2
67	N-butylbenzenesulfonamide	N-butylbenz	2.1
68	N-nitrosodimethylamine	NDMA	-0.6
69	Nonylphenol	Nonylph	5.6
70	Octyl methoxycinnamate	OMC	5.3
71	Perfluoroctanoic acid	PFOA	4.9
72	Perfluorooctanesulfonic acid	PFOS	5
73	PhIP	PhIP	2.2
74	p-Hydroxybenzoic acid	pOHBA	1.6
75	Prochloraz	Prochloraz	4.6
76	Propylparaben	PropylPara	3
77	Resveratrol	Resver	3.1
78	Riddelliin	Riddelliin	0.2
79	Riddelliin-N-oxide	RiddelliinNox	-0.4
80	Scopolamine	Scopolamine	0.9
81	trans-3-Hydroxycotinine	t3OHCot	0.9
82	Tetrabrombisphenol A	TBPA	6.8
83	Triclosan	Triclosan	5
84	Xanthohumol	Xanth	5.1
85	Zearalanone	ZAN	3.9
86	Zearalenone	ZEN	3.6
87	Zearalenon-14-glucuronide	ZEN_14_GLCA	NA
88	Zearalenon-14-sulfate	ZEN_14_SO4	NA
89	α-Zearalanol	α-ZAL	4.3
90	α-Zearalenol	α-ZEL	4
91	α-Zearalenol-14-glucuronide	α-ZEL_14_GLCA	NA
92	β-Zearalanol	β-ZAL	4.3
93	β-Zearalenol	β-ZEL	4
94	β-Zearalenol-14-glucuronide	β-ZEL_14_GLCA	NA
*Pubchem, https://pubchem.ncbi.nlm.nih.gov/
NA, not available

## Sheet: Table_S2_Info 234 analytes
Table S2. Information of 234 standards on suppliers and chemical abstracts service (CAS) used for spiking SRM materials
Nr	Full Name of Analytes	Abbreviation	CAS	Supplier
1	3-Benzylidenecamphor	3-BC	15087-24-8	Sigma-Aldrich
2	4-Methylbenzylidene camphor	4-MBC	36861-47-9	Sigma Aldrich
3	4-Methyl-benzophenone	4-MBP	134-84-9	Sigma Aldrich
4	4-Hydroxybenzophenone	4-OH-BP	1137-42-4	Sigma Aldrich
5	Aristolochic acid I	AAI	313-67-7	TRC
6	Acrylamide	Acrylamide	79-06-01	TRC
7	Aflatoxin B1	AFB1	1162-65-8	Biopure
8	AﬂatoxinB1-N7-guanine	AFB1_Gua	79982-94-8	TRC
9	Aflatoxin B2	AFB2	7220-81-7	Biopure
10	Aflatoxin G1	AFG1	1165-39-5	Biopure
11	Aflatoxin G2	AFG2	7241-98-7	Biopure
12	Aflatoxicol	AFL	29611-03-08	SantaCruz
13	Aflatoxin M1	AFM1	6795-23-9	TRC
14	Aflatoxin M2	AFM2	6885-57-0	TRC
15	Aflatoxin P1	AFP1	32215-02-04	TRC
16	Aflatoxin Q1	AFQ1	52819-96-2	Sigma-Aldrich
17	Aristolactam I	AL	13395-02-3	TRC
18	Amoxicillin	Amox	61336-70-7(3H2O), 26787-78-0	Sigma Aldrich
19	Ampiciilin	Ampi	69-53-4	Sigma Aldrich
20	Anisodamine	Anisodamine	55869-99-3	Sigma-Aldrich
21	Acetaminophen	APAP	103-90-2	ChemCruz
22	Acetamiprid	ATMP	160430-64-8	Sigma Aldrich
23	Atrazine	ATZ	1912-24-9	Sigma Aldrich
24	Avobenzone	AVO	70356-09-1	Sigma-Aldrich
25	Beauvericin	BEA	26048-05-5	TRC
26	Benzyl Butyl Phthalate	BenzButPht	85-68-7	Sigma-Aldrich
27	2-Hydroxy-4-methoxybenzophenone	BP-3	131-57-7	Sigma-Aldrich
28	Benzophenone-6	BP-6	131-54-4	TRC
29	Dioxybenzone	BP-8	131-53-3	Sigma-Aldrich
30	Cefaclor	Cefac	53994-73-3	Sigma Aldrich
31	Clorpyrifos	CFs	2921-88-2	Sigma Aldrich
32	Chalcone	Chalcone	94-41-7	Sigma-Aldrich
33	Chrysin	Chrysin	480-40-0	Sigma-Aldrich
34	Ciprofloxacin	Cipro	85721-33-1	Sigma Aldrich Supelco
35	Citrinin	CIT	518-75-2	TRC
36	Clarithromycin	Clari	81103-11-9	Sigma Aldrich Supelco
37	Cotinine	Cotinine	486-56-6	Sigma-Aldrich
38	Clorpyrifos-methyl	CPM	5598-13-0	Sigma Aldrich
39	Chlorotetracycline	CTC	64-72-2 (HCl), 57-62-5	Sigma Aldrich Supelco
40	Danofloxacin	Danof	112398-08-0	Sigma Aldrich Supelco
41	N,N-dimethylbenzamide	DBM	611-74-5	Sigma Aldrich
42	Diethyl phthalate	DEP	84-66-2	Sigma Aldrich
43	Dibutyl phthalate	DiButPht	84-74-2	Sigma Aldrich
44	Diazinon	DIZN	333-41-5	Sigma Aldrich
45	Dimethyl phthalate	EDCs_DMP	131-11-3	Sigma-Aldrich
46	Dimethoate	DMT	60-51-5	Sigma Aldrich
47	Deepoxy-deoxynivalenol	DOM-1	88054-24-4	Biopure
48	Deoxynivalenol	DON	51481-10-8	Biopure
49	Doxycycline	DOX	24390-14-5	Sigma Aldrich Supelco
50	Di-2-propylheptyl phthalate	DPHP	53306-54-0	TRC
51	Duloxetine	Duloxetine	116539-59-4, 136434-34-9 (HCl)	Sigma-Aldrich
52	Enniatin B	EnnB	917-13-5	Sigma Aldrich
53	Enniatin B1	EnnB1	19914-20-6	Sigma Aldrich
54	Enrofloxacin	Enro	93106-60-6	Sigma Aldrich Supelco
55	Erythromycin	Ery	207291-29-0 (H2O), 114-07-8	Sigma Aldrich Supelco
56	Fumonisin B1	FB1	116355-83-0	Biopure
57	Fenarimol	Fenarimol	60168-88-9	Sigma Aldrich
58	Fipronil	FIPL	120068-37-3	Sigma Aldrich
59	Fluconazole	Fluco	86386-73-4	Sigma Aldrich Supelco
60	Glycitein	Glycitein	40957-83-3	TRC
61	Glyphosate	Glyphosate	1071-83-6	Sigma-Aldrich
62	5-Hydroxymethylfurfural	HMF	67-47-0	Sigma-Aldrich
63	Imidacloprid	IDC	138261-41-3	Sigma Aldrich
64	2-isopropyl-4-methyl-6-hydroxypyrimidine	IMPy	2814-20-2	Sigma Aldrich-BLD Pharmatech
65	Isoxanthohumol	Isoxanth	70872-29-6	Extrasynthse
66	Ivermectin	Iverm	70288-86-7	TRC
67	Jacobine	Jacobine	6870-67-3	Phytoplan
68	Jacobine-N-oxide	JacobineNox	38710-25-7	PhytoPlan
69	Lomefloxacin	Lomef	98079-52-8 (HCl), 98079-51-7	Sigma Aldrich
70	Malathion	MATH	121-75-5	Sigma Aldrich
71	Methiocarb	Methiocarb	2032-65-7	Sigma Aldrich
72	Metribuzin	Metribuzin	21087-64-9	Sigma-Aldrich
73	N-nitrosodimethylamine	NDMA	62-75-9	Sigma Aldrich
74	Norfloxacin	Norf	70458-96-7	Sigma Aldrich Supelco
75	Ofloxacin	Oflox	82419-36-1	Sigma-Aldrich
76	Octyl methoxycinnamate	OMC	5466-77-3	Sigma Aldrich
77	Ochratoxin A	OTA	303-47-9	Biopure
78	Ochratoxin B	OTB	4825-86-9	TRC
79	Oxytetracycline	OTC	2058-46-0	Sigma Aldrich Supelco
80	Pefloxacin	Peflox	149676-40-4 (mesylate dihydrate), 70458-92-3	Sigma Aldrich
81	PhIP	PhIP	105650-23-5	TRC
82	Prochloraz	Prochloraz	67747-09-5	Sigma-Aldrich
83	propiconazole	Propiconazole	60207-90-1	Sigma-Aldrich
84	Riddelliin	Riddelliin	23246-96-0	PhytoPlan
85	Riddelliin-N-oxide	RiddelliinNox	75056-11-0	PhytoPlan
86	Roxithromycin	Roxi	80214-83-1	Sigma-Aldrich
87	Scopolamine	Scopolamine	51-34-3	TRC
88	SN38	SN38	86639-52-3	TRC
89	SN38_glucuronide	SN38_GLCA	121080-63-5	ChemCruz
90	Sterigmatocystin	STC	10048-13-2	Biopure
91	Sulfadimethoxine	Sulf-DM	122-11-2	Sigma Aldrich Supelco
92	Sulfamethazine	Sulf-M	57-68-1	Sigma Aldrich Supelco
93	Sulfamethoxazole	Sulf-X	723-46-6	Sigma Aldrich Supelco
94	Sulfadiazine	SulfDZ	68-35-9	Sigma Aldrich Supelco
95	T-2 toxin	T-2	21259-20-1	RomerLabs
96	trans-3-Hydroxycotinine	t3OHCot	34834-67-8	TRC
97	Tri-n‑butyl phosphate	TBP	126-73-8	Sigma-Aldrich
98	Tetracycline	TC	64-75-5 (HCl), 60-54-8	Sigma Aldrich Supelco
99	Tris(2-chlorethyl)phosphate	TCEP	115-96-8	Sigma-Aldrich
100	3,5,6-Trichloro-2-pyrinidol	TCPy	6515-38-4	Sigma Aldrich
101	Tebuconazole	Tebuconazole	107534-96-3	Sigma-Aldrich
102	Triphenyl phosphate	TPhP	115-86-6	Sigma-Aldrich
103	Tramadol	Tramadol	27203-92-5, 36282-47-0 (HCl)	VWR
104	Trimethoprim	Trim	738-70-5	Sigma Aldrich Supelco
105	Tylosin	Tylo	74610-55-2 (Tartrate), 8026-48-0	Sigma Aldrich Supelco
106	venlafaxine	Venlafaxine	99300-78-4 (HCl); 93413-69-5	Sigma-Aldrich
107	Vinclozolin	Vinclozolin	50471-44-8	Sigma-Aldrich
108	Xanthohumol	Xanth	569-83-5	Extrasynthese
109	16-Epiestriol	16EpiE3	547-81-9	TRC
110	16-α-Hydroxyestrone	16OHE1	566-76-7	TRC
111	17-Epiestriol	17EpiE3	1228-72-4	TRC
112	1-Hydroxypyrene	1OHPyrene	5315-79-7	TRC
113	2-Naphthol	2-Napht	135-19-3	Sigma Aldrich
114	2-Phenylphenol	2-PP	90-43-7	Sigma-Aldrich
115	2-tert-Butylphenol	2-tert-But	88-18-6	Sigma Aldrich
116	2,4 Dichlorphenoxyacetic acid	2,4 D	94-75-7	Sigma Aldrich
117	2,4,5-Trichlorophenol	2,4,5-TCP	95-95-4	Sigma-Aldrich
118	2,5-Dichlorophenol	2,5-DCP	583-78-8	Sigma-Aldrich
119	2-Methoxyestrone	2MeOE1	362-08-3	Sigma-Aldrich
120	2-Methoxyestradiol	2MeOE2	362-07-2	Sigma-Aldrich
121	3-Hydroxyphenanthrene	3OHPhen	605-87-8	TRC
122	3 Phenoxybenzoic acid	3PBA	3739-38-6	Sigma Aldrich
123	p-Nitrophenol	3PNP	100-02-7	Sigma Aldrich
124	4-Octylphenol	4-OP	1806-26-4	Sigma-Aldrich
125	4-Phenylphenol	4-PP	92-69-3	Sigma-Aldrich
126	4-tert-Octylphenol	4-tert-OP	140-66-9	Sigma-Aldrich
127	4-Methoxy estrone	4MeOE1	58562-33-7	TRC
128	4-Methoxy Estradiol	4MeOE2	26788-23-8	TRC
129	4-Hydroxyestrone	4OHE1	3131-23-5	TRC
130	Mono-(2-ethyl-5-hydroxyhexyl) phthalate	5-OH-MEHP	40321-99-1	TRC
131	8-Prenylnaringenin	8-Pn	53846-50-7	Sigma Aldrich
132	Alternariol	Alternariol	641-38-3	TRC
133	Alternariol monomethyl ether	AME	26894-49-5	TRC
134	Acetaminophen_glucuronide	APAP_GLCA	16110-10-4	TRC
135	Bis(1-chloro-2-propyl) phosphate	BCIPP	789440-10-4	TRC
136	Bis(1,3-dichloro-2-propyl) phosphate	BDCPP	72236-72-7	TRC
137	Benzophenone 1	BP-1	131-56-6	Sigma Aldrich
138	Benzophenone 2	BP-2	131-55-5	Sigma Aldrich
139	Benzylparaben	BenzPara	94-18-8	Sigma Aldrich
140	Bisphenol A	BPA	80-05-7	Sigma-Aldrich
141	Bisphenol A_glucuronide	BPA_GLCA	267244-08-6	TRC
142	Bisphenol AF	BPAF	1478-61-1	Sigma-Aldrich
143	Bisphenol AP	BPAP	1571-75-1	Sigma-Aldrich
144	Bisphenol B	BPB	77-40-7	Sigma-Aldrich
145	Bisphenol C	BPC	79-97-0	Sigma-Aldrich
146	Bisphenol E	BPE	2081-08-05	Sigma-Aldrich
147	Bisphenol F	BPF	620-92-8	Sigma-Aldrich
148	Bisphenol FL	BPFL	3236-71-3	Sigma-Aldrich
149	Bisphenol M	BPM	13595-25-0	Sigma-Aldrich
150	Bisphenol S	BPS	80-09-1	Sigma-Aldrich
151	Bisphenol Z	BPZ	843-55-0	Sigma-Aldrich
152	Bromoacetic acid	Br.ac.ac	79-08-3	TRC
153	Butylparaben	ButylPara	94-26-8	Sigma Aldrich
154	Chlorampenicol	Chloram	56-75-7	Sigma Aldrich Supelco
155	Coumestrol	Coumestrol	479-13-0	Enzo
156	Culmorin	CUL	18374-83-9	Provided by Prof. Doris Marko (Univerity of Vienna, Austria)
157	Culmorin_11_glucuronide	CUL_11_GLCA		Provided by Ass.-Prof. Elisabeth Varga (University of Veterinary Medicine, Austria)
158	Daidzein	Daidzein	486-66-8	Sigma Aldrich
159	Daidzein_glucuronide	Daidzein_GLCA	38482-80-3	TRC
160	Diethyl thiophosphate	DETP	5871-17-0 (K), 2465-65-8	Sigma Aldrich
161	Dihydrocitrinone	DHC	65718-85-6	provided by Michael Sulyok (IFA-Tulln, Austria)
162	Dibromoacetic acid	Di.Br.Ac.ac	631-64-1	Sigma Aldrich
163	Dichloroacetic acid	Di.Cl.Ac.ac	79-43-6	Sigma Aldrich
164	Dimethyl phosphate	VPM_DMP	32586-82-6 (Na), 813-78-5	TRC
165	Estrone	E1	53-16-7	Sigma-Aldrich
166	Estradiol	E2	50-28-2	Sigma-Aldrich
167	Estradiol-17-glucuronide	E2_17_GLCA	15087-02-2 (Na), 1806-98-0	Sigma-Aldrich
168	Estradiol-3-sulfate	E2_3_SO4	4999-79-5 (Na), 481-96-9	Sigma Aldrich
169	Estriol	E3	50-27-1	Sigma Aldrich
170	Enterodiol	Enterodiol	80226-00-2	Sigma Aldrich
171	Enterolactone	Enterolactone	78473-71-9	Sigma Aldrich
172	Equol	Equol	94105-90-5	Cayman Chemical Company
173	Ethinylestradiol	EthinylE2	57-63-6	TRC
174	Ethylparaben	EthylPara	120-47-8	Sigma Aldrich
175	Florfenicol	Florf	73231-34-2	Sigma Aldrich
176	Formononetin	Formononetin	485-72-3	Sigma Aldrich
177	Genistein	Genistein	446-72-0	Extrasynthese
178	Heptylparaben	HeP	1085-12-7	Sigma-Aldrich
179	5-Hydroxymethyl-2-furanoic acid	HMFA	6338-41-6	Sigma Aldrich
180	Ibuprofen_glucuronide	Ibuprofen_GLCA	115075-59-7	TRC
181	Isobutylparaben	IsobutPara	4247-02-03	Sigma Aldrich
182	Kaempferol	Kaempferol	520-18-3	Prof Rompel
183	Matairesinol	Mataires	580-72-3	Sigma Aldrich
184	Mono-benzyl phthalate	MBeP	2528-16-7	Sigma-Aldrich
185	Mono-butyl phthalate	MBP	131-70-4	Sigma-Aldrich
186	Mono-cyclohexyl phthalate	MCHP	7517-36-4	Sigma-Aldrich
187	Mono-[(2-carboxymethyl) hexyl] phthalate	MCMHP	82975-93-7	TRC
188	Mono-(3-carboxypropyl) phthalate	MCPP	66851-46-5	TRC
189	Malathion dicarboxylic acid	MDA	1190-28-9	Sigma Aldrich
190	Mono-(2-ethyl-5-carboxypentyl) phthalate	MECPP	40809-41-4	TRC
191	Mono-(2-ethyl-5-oxohexyl) phthalate	MEOHP	40321-98-0	TRC
192	Methylparaben	MethylPara	99-76-3	Sigma Aldrich
193	Mono-isobutyl phthalate	MIBP	30833-53-5	Sigma-Aldrich
194	Mono-methyl phthalate	MMP	4376-18-5	Sigma-Aldrich
195	Mycophenolic acid	MPA	24280-93-1	Sigma-Aldrich
196	Mycophenolic acid_glucuronide	MPA_GLCA	31528-44-6	TRC
197	N-butylbenzenesulfonamide	N-butylbenz	3622-84-2	Sigma Aldrich
198	Nivalenol	NIV	23282-20-4	Biopure
199	Nonylphenol	Nonylph	84852-15-3	Sigma Aldrich
200	Ethyl protocatechuic acid	OH-EtP	3943-89-3	Sigma-Aldrich
201	Methyl protocatechuic acid	OH-MeP	2150-43-8	VWR, Thermo Scientific Chemicals
202	Ochratoxin alpha	OTalpha	16281-39-3	TRC
203	Perfluorobutanesulfonic acid	PFBS	375-73-5	Sigma-Aldrich
204	Perfluorohexanoic acid	PFHxA	307-24-4	Sigma-Aldrich
205	Perfluoroundecanoic acid	PFUA	2058-94-8	Sigma-Aldrich
206	p-Hydroxybenzoic acid	pOHBA	99-96-7	Sigma-Aldrich
207	Propylparaben	PropylPara	94-13-3	Sigma-Aldrich
208	Resveratrol	Resver	501-36-0	Sigma-Aldrich
209	Tetrabrombisphenol A	TBPA	79-94-7	Sigma-Aldrich
210	2,2′,6,6′-Tetrachlorobisphenol A	TCBPA	79-95-8	Sigma-Aldrich
211	Triclocarban	Triclocarban	101-20-2	Sigma-Aldrich
212	Triclosan	Triclosan	3380-34-5	Sigma-Aldrich
213	Zearalanone	ZAN	5975-78-0	Sigma-Aldrich
214	Zearalenone	ZEN	17924-92-4	RomerLabs
215	Zearalenon-14-glucuronide	ZEN_14_GLCA		Synthesized at the Technical University of Vienna and kindly provided by Dr. Mikula
216	Zearalenon-14-sulfate	ZEN_14_SO4		Gift from Prof. Berthiller from the University of Natural Resources and Life Sciences Vienna
217	α-Zearalanol	α-ZAL	26538-44-3	Sigma-Aldrich
218	α-Zearalenol	α-ZEL	36455-72-8	Sigma-Aldrich
219	α-Zearalenol-14-glucuronide	α-ZEL_14_GLCA		Synthesized at the Technical University of Vienna and kindly provided by Dr. Mikula
220	β-Zearalanol	β-ZAL	42422-68-4	Sigma-Aldrich
221	β-Zearalenol	β-ZEL	71030-11-0	Sigma-Aldrich
222	β-Zearalenol-14-glucuronide	β-ZEL_14_GLCA		Synthesized at the Technical University of Vienna and kindly provided by Dr. Mikula
223	Diethyl dithiophosphate	DEDTP	298-06-6	Sigma Aldrich
224	Ibuprofen	Ibuprofen	15687-27-1	Merck
225	Mono-2-ethylhexyl phthalate	MEHP	4376-20-9	Sigma Aldrich
226	Mono-hexyl phthalate	MHP	24539-57-9	TRC
227	Mono-isodecyl phthalate	MIDP	69725-01-5	TRC
228	Mono-iso-nonyl phthalate	MINP	106610-61-1	TRC
229	Mono-n-pentyl phthalate	MnPeP	24539-56-8	TRC
230	Mono-octyl phthalate	MOP	5393-19-1	TRC
231	Perfluorodecanoic acid	PFDA	335-76-2	Sigma-Aldrich
232	Perfluorononanoic acid	PFNA	375-95-1	Sigma-Aldrich
233	Perfluoroctanoic acid	PFOA	335-67-1	Sigma-Aldrich
234	Perfluorooctanesulfonic acid	PFOS	1763-23-1	Sigma-Aldrich

## Sheet: Table_S3_Spiking levels_94
Table S3. Spiking concentrations (ng/mL) in solvent, pooled urine, and pooled plasma samples in targeted SPE method optimization for 94 analytes
Nr	Compounds	Spiking level (ng/mL)
1	16-Epiestriol	1
2	16-α-Hydroxyestrone	0.15
3	17-Epiestriol	1
4	1-Hydroxypyrene	2
5	2-Naphtol	0.3
6	2-tert-Butylphenol	500
7	2-Methoxyestrone	0.25
8	2-Methoxyestradiol	0.2
9	Benzylidene camphor	150
10	3-Hydroxyphenanthrene	0.15
11	4-Methylbenzylidene camphor	15
12	4-Octylphenol	100
13	4-tert-Octylphenol	15
14	4-Methoxy estrone	0.05
15	4-Methoxy Estradiol	0.1
16	4-Hydroxyestrone	0.05
17	8-Prenylnaringenin	0.3
18	Aristolochic acid I	1
19	Acrylamide	100
20	Aristolactam I	0.5
21	Alternariol	1
22	Alternariol monomethyl ether	1.05
23	Anisodamine	0.05
24	Benzyl Butyl Phthalate	2.5
25	Benzophenone 1	0.2
26	Benzophenone 2	0.15
27	Benzylparaben	0.015
28	Bisphenol A	1
29	Bisphenol AF	0.5
30	Bisphenol B	0.1
31	Bisphenol C	2
32	Bisphenol F	0.5
33	Bisphenol S	0.02
34	Bromoacetic acid	20
35	Butylparaben	0.1
36	Cotinine	1.5
37	Coumestrol	0.05
38	Daidzein	0.05
39	Dibromoacetic acid	15
40	Dichloroacetic acid	75
41	Dibutyl phthalate	100
42	Estrone	0.03
43	Estradiol	0.3
44	Estradiol-17-glucuronide	0.5
45	Estradiol-3-sulfate	0.15
46	Estriol	0.3
47	Enterodiol	0.05
48	Enterolactone	2
49	Equol	0.2
50	Ethinylestradiol	1
51	Ethylparaben	0.1
52	Fenarimol	0.03
53	Formononetin	0.025
54	Genistein	0.05
55	Glycitein	0.05
56	5-Hydroxymethylfurfural	35
57	5-Hydroxymethyl-2-furanoic acid	200
58	Isobutylparaben	0.1
59	Isoxanthohumol	0.01
60	Jacobine	0.25
61	Jacobine-N-oxide	0.05
62	Matairesinol	0.5
63	Mono-butyl phthalate	5
64	Mono-2-ethylhexyl phthalate)	1.5
65	Methiocarb	0.05
66	Methylparaben	0.25
67	N-butylbenzenesulfonamide	10
68	N-nitrosodimethylamine	300
69	Methiocarb	25
70	Octyl methoxycinnamate	200
71	Perfluoroctanoic acid	0.15
72	Perfluorooctanesulfonic acid	0.15
73	PhIP	0.1
74	p-Hydroxybenzoic acid	50
75	Prochloraz	0.005
76	Propylparaben	0.2
77	Resveratrol	15
78	Riddelliin	0.3
79	Riddelliin-N-oxide	0.2
80	Scopolamine	0.015
81	trans-3-Hydroxycotinine	0.5
82	Tetrabrombisphenol A	1
83	Triclosan	1
84	Xanthohumol	1
85	Zearalanone	0.3
86	Zearalenone	0.3
87	Zearalenon-14-glucuronide	0.5
88	Zearalenon-14-sulfate	0.15
89	α-Zearalanol	0.5
90	α-Zearalenol	0.02
91	α-Zearalenol-14-glucuronide	0.15
92	β-Zearalanol	0.5
93	β-Zearalenol	1
94	β-Zearalenol-14-glucuronide	0.15

## Sheet: Table_S4_Spiking levels_234 
Table S4. Spiking concentrations (ng/mL) of 234 compounds in the plasma (SRM 1950) and urine (SRM 3672) samples in nontargeted analysis
Nr	Compounds	Spiking level (ng/mL)
1	3-Benzylidenecamphor	3000
2	4-Methylbenzylidene camphor	300
3	4-Methyl-benzophenone	80
4	4-Hydroxybenzophenone	200
5	Aristolochic acid I	20
6	Acrylamide	2000
7	Aflatoxin B1	40
8	AﬂatoxinB1-N7-guanine	20
9	Aflatoxin B2	80
10	Aflatoxin G1	60
11	Aflatoxin G2	80
12	Aflatoxicol	400
13	Aflatoxin M1	60
14	Aflatoxin M2	240
15	Aflatoxin P1	240
16	Aflatoxin Q1	240
17	Aristolactam I	10
18	Amoxicillin	240
19	Ampiciilin	4
20	Anisodamine	1
21	Acetaminophen	1000
22	Acetamiprid	0.2
23	Atrazine	12
24	Avobenzone	800
25	Beauvericin	4
26	Benzyl Butyl Phthalate	50
27	2-Hydroxy-4-methoxybenzophenone	60
28	Benzophenone-6	120
29	Dioxybenzone, Benzophenone-8	180
30	Cefaclor	40
31	Clorpyrifos	120
32	Chalcone	120
33	Chrysin	400
34	Ciprofloxacin	480
35	Citrinin	1000
36	Clarithromycin	36
37	Cotinine	30
38	Clorpyrifos-methyl	12
39	Chlorotetracycline	400
40	Danofloxacin	80
41	N,N dimethylbenyamid	1.2
42	Diethyl phthalate	600
43	Dibutyl phthalate	2000
44	Diazinon	4
45	Dimethyl phthalate	160
46	Dimethoate	0.1
47	Deepoxy-deoxynivalenol	80
48	Deoxynivalenol	1200
49	Doxycycline	240
50	Di-2-propylheptyl phthalate	800
51	Duloxetine	20
52	Enniatin B	4
53	Enniatin B1	4
54	Enrofloxacin	200
55	Erythromycin	40
56	Fumonisin B1	200
57	Fenarimol	0.6
58	Fipronil	120
59	Fluconazole	1.2
60	Glycitein	1
61	Glyphosate	100
62	5-Hydroxymethylfurfural	700
63	Imidacloprid	4
64	2-isopropyl-4-methyl-6-hydroxypyrimidine	12
65	Isoxanthohumol	0.2
66	Ivermectin	0.4
67	Jacobine	5
68	Jacobine-N-oxide	1
69	Lomefloxacin	240
70	Malathion	1.2
71	Methiocarb	1
72	Metribuzin	80
73	N-nitrosodimethylamine	6000
74	Norfloxacin	480
75	Ofloxacin	0.4
76	Octyl methoxycinnamate	4000
77	Ochratoxin A	20
78	Ochratoxin B	20
79	Oxytetracycline	120
80	Pefloxacin	240
81	PhIP	2
82	Prochloraz	0.1
83	propiconazole	20
84	Riddelliin	6
85	Riddelliin-N-oxide	4
86	Roxithromycin	108
87	Scopolamine	0.3
88	SN38	20
89	SN38_glucuronide	20
90	Sterigmatocystin	4
91	Sulfadimethoxine	4
92	Sulfamethazine	1.2
93	Sulfamethoxazole	1.2
94	Sulfadiazine	1.2
95	T-2 toxin	2000
96	trans-3-Hydroxycotinine	10
97	Tri-n‑butyl phosphate	40
98	Tetracycline	240
99	Tris(2-chlorethyl)phosphate	1000
100	3,5,6-Trichloro-2-pyrinidol	400
101	Tebuconazole	40
102	Triphenyl phosphate	40
103	Tramadol	60
104	Trimethoprim	12
105	Tylosin	120
106	venlafaxine	60
107	Vinclozolin	1000
108	Xanthohumol	20
109	16-Epiestriol	20
110	16-α-Hydroxyestrone	3
111	17-Epiestriol	20
112	1-Hydroxypyrene	40
113	2-Naphtol	6
114	2-Phenylphenol	240
115	2-tert-Butylphenol	10000
116	2,4 Dichlorphenoxyacetic acid	12
117	2,4,5-Trichlorophenol	1000
118	2,5-Dichlorophenol	120
119	2-Methoxyestrone	5
120	2-Methoxyestradiol	4
121	3-Hydroxyphenanthrene	3
122	3 Phenoxybenzoic acid	12
123	p-Nitrophenol	108
124	4-Octylphenol	2000
125	4-Phenylphenol	240
126	4-tert-Octylphenol	300
127	4-Methoxy estrone	1
128	4-Methoxy Estradiol	2
129	4-Hydroxyestrone	1
130	Mono-(2-ethyl-5-hydroxyhexyl) phthalate	40
131	8-Prenylnaringenin	6
132	Alternariol	20
133	Alternariol monomethyl ether	21
134	Acetaminophen_glucuronide	20
135	Bis(1-chloro-2-propyl) phosphate	534
136	Bis(1,3-dichloro-2-propyl) phosphate	800
137	Benzophenone 1	4
138	Benzophenone 2	3
139	Benzylparaben	0.3
140	Bisphenol A	20
141	Bisphenol A_glucuronide	20
142	Bisphenol AF	10
143	Bisphenol AP	80
144	Bisphenol B	2
145	Bisphenol C	40
146	Bisphenol E	200
147	Bisphenol F	10
148	Bisphenol FL	60
149	Bisphenol M	160
150	Bisphenol S	0.4
151	Bisphenol Z	200
152	Bromoacetic acid	400
153	Butylparaben	2
154	Chlorampenicol	12
155	Coumestrol	1
156	Culmorin	100
157	Culmorin_11_glucuronide	5
158	Daidzein	1
159	Daidzein_glucuronide	10
160	Diethyl thiophosphate	12
161	Dihydrocitrinone	40
162	Dibromoacetic acid	300
163	Dichloroacetic acid	1500
164	Dimethyl phosphate	12
165	Estrone	0.6
166	Estradiol	6
167	Estradiol-17-glucuronide	10
168	Estradiol-3-sulfate	3
169	Estriol	6
170	Enterodiol	1
171	Enterolactone	40
172	Equol	4
173	Ethinylestradiol	20
174	Ethylparaben	2
175	Florfenicol	360
176	Formononetin	0.5
177	Genistein	1
178	Heptylparaben	2.8
179	5-Hydroxymethyl-2-furanoic acid	4000
180	Ibuprofen_glucuronide	20
181	Isobutylparaben	2
182	Kaempferol	1000
183	Matairesinol	10
184	Mono-benzyl phthalate	40
185	Mono-butyl phthalate	100
186	Mono-cyclohexyl phthalate	240
187	Mono-[(2-carboxymethyl) hexyl] phthalate	80
188	Mono-(3-carboxypropyl) phthalate	800
189	Malathion dicarboxylic acid	36
190	Mono-(2-ethyl-5-carboxypentyl) phthalate	80
191	Mono-(2-ethyl-5-oxohexyl) phthalate	40
192	Methylparaben	5
193	Mono-isobutyl phthalate	240
194	Mono-methyl phthalate	1000
195	Mycophenolic acid	800
196	Mycophenolic acid_glucuronide	20
197	N-butylbenzenesulfonamide	200
198	Nivalenol	400
199	Nonylphenol	500
200	Ethyl protocatechuic acid	20
201	Methyl protocatechuic acid	40
202	Ochratoxin alpha	80
203	perfluorobutanesulfonic acid	4
204	Perfluorohexanoic acid	20
205	Perfluoroundecanoic acid	40
206	p-Hydroxybenzoic acid	1000
207	Propylparaben	4
208	Resveratrol	300
209	Tetrabrombisphenol A	20
210	2,2′,6,6′-Tetrachlorobisphenol A	40
211	Triclocarban	40
212	Triclosan	20
213	Zearalanone	6
214	Zearalenone	6
215	Zearalenon-14-glucuronide	10
216	Zearalenon-14-sulfate	3
217	α-Zearalanol	10
218	α-Zearalenol	0.4
219	α-Zearalenol-14-glucuronide	3
220	β-Zearalanol	10
221	β-Zearalenol	20
222	β-Zearalenol-14-glucuronide	3
223	Diethyl dithiophosphate	36
224	Ibuprofen	800
225	Mono-2-ethylhexyl phthalate)	30
226	Mono-hexyl phthalate	240
227	Mono-isodecyl phthalate	200
228	Mono-iso-nonyl phthalate	800
229	Mono-n-pentyl phthalate	80
230	Mono-octyl phthalate	800
231	Perfluorodecanoic acid	40
232	Perfluorononanoic acid	60
233	Perfluoroctanoic acid	3
234	Perfluorooctanesulfonic acid	3

## Sheet: Table_S5_Performance criteria
Table S5. Performance categories for the assessment of analyte loss, extraction recovery (RE) and signal suppression and enhancement (SSE) used during SPE method optimization.
Category	Good	Acceptable	Poor
Analyte loss	<10%	10%-20%	Other
RE	60%-140%	20%-60% or 140%-180%	Other
SSE	60%-140%	20%-60% or 140%-180%	Other

## Sheet: Table_S6_LC gradient
Table S6. Gradient table of liquid chromatography (LC) separation
Time (min)	Eluent B (%)	Flow rate (mL/min)
0	5	0.4
1	5	0.4
1.8	18	0.4
4.2	35	0.4
13	48	0.4
15.8	90	0.4
15.81	98	0.4
17.6	98	0.4
17.7	5	0.4
20	5	0.4
Eluent A	0.3 mM Ammonia fluoride in water
Eluent B	Acetonitrile

## Sheet: Table_S7_SST levels
Table S7. Concentrations (ng/mL) of seven compounds in 10% ACN (ACN/H2O, 1/9, v/v) for SST solutions
Nr	Compounds	Concentrations (ng/mL)
1	Caffeine	100
2	Phenylalanine	100
3	Roxithromycin	20
4	Zearalenone	20
5	Bisphenol A	100
6	Genistein	100
7	Fipronil	2.5

## Sheet: Table_S8_Final SPE protocol
Table S8. Overview for final SPE protocol based on either cartridges or 96-well plate
Nr	Steps of SPE Workflow	Conditions Selected	Volume
1	Selection of SPE sorbents	HLB	-
2	Human urine or plasma	-	400 μL
3	Selection of sample buffer	PBS	400 μL
4	SPE washing	H2O	1 mL × 2 times
5	SPE elution optimization	MeOH	200 μL × 2 times
6	Final reconstitution	Dilution with H2O	400 μL
- not available

## Sheet: Table_S9_Time comparison
Table S9. Time estimation for 1000 samples using the SPE workflow based on 96-well plates in this study and the standardized protein precipitation workflow using our previous protocol.
Steps	Sample Transfer	Extraction	Clean-up	Dryness	Reconstitution	Extract Transfer5	Total Time6	Ref
Sample transfer1	3.6 h						3 days	This study
Labeling2
Adding buffer		0.6 h
Vortexing3		0.2 h
SPE process			13.6 h
Centrifugation4					1.1 h
Dilution					0.6 h
Sample transfer	3.6 h						29 days	(Jamnik et al., 2022)
Labeling	2.2 h	2.2 h	2.2 h
Adding solvent		2.8 h			2.8 h
Vortexing		50 h			50 h
Centrifugation		9.7 h	9.7 h		9.7 h
Transferring Supernatant		5.6 h	5.6 h			5.6 h
Loading and unloading of SpeedVac				6.7 h
Vial labeling						5.6 h
Screwing the cap of vials						1.4 h
1 Transferring samples from the original containers to clean Eppendorf tubes (epis) or plates in the lab. 78 samples per plate are used for this estimation.
2 Labeling the empty Eppendorf tubes, 96-well plates, or SPE 96-well plates. There will be 13 plates for 1000 samples.
3 Vortexing each sample for 3 minutes, with each batch containing four 96-well plates.
4 Centrifuging 24 Eppendorf tubes (epis) per batch.
5 Transferring the extracts from the current Eppendorf tubes (epis) or plates to other clean vials or plates, which will be ready for injection.
6 It was estimated that an average technician works six hours per day effectively in the lab at mid-level throughput, not including the time for eluent and solvent preparation.

[truncated: 2 more sheets: Table_S10_Plasma annotations , Table_S11_Urine annotations]
